# Supplementary material for: The Effectiveness of a Custom AI Chatbot for Type 2 Diabetes Mellitus Health Literacy: Development and Evaluation Study
Source: J Med Internet Res. 2025 May 5;27:e70131. doi: 10.2196/70131 (PMC12089868; doi:10.2196/70131)
Supplement: Multimedia Appendix 3 [file jmir_v27i1e70131_app3.xlsx]

## Sheet: Sheet1
https://akellyirl-t2dm-chat.hf.space
gpt-3.5-turbo-0125				change prompt, add IDF doc, gpt-4o-mini
Question	Chatbot	Source Matched	EN Comment	Updated Chatbot	Source Matched	EN Comment
Can type 2 diabetes be prevented?	Yes, type 2 diabetes can be prevented or delayed by following a healthy lifestyle. This includes maintaining a healthy diet, engaging in regular physical activity, and avoiding weight gain. Individuals at high risk of developing diabetes can be identified early, and with knowledge of the early stages of hyperglycemia, interventions can be implemented to delay or prevent the onset of type 2 diabet…	OK : Family : Page 7		There is a strong possibility that type 2 diabetes can be prevented, especially for individuals who are at high risk. Adopting a healthy lifestyle plays a crucial role in this prevention. This includes following a balanced diet, engaging in regular physical activity, and maintaining a healthy weight. Research indicates that by identifying individuals at high risk for developing diabetes, we can t…	Matched (IDF)	OK
Is type 2 diabetes a lifelong condition?	Yes, type 2 diabetes is a lifelong condition. It is a chronic disease where the amount of glucose (sugar) in the blood is too high. This happens when the body cannot use glucose properly due to a lack of insulin or not enough working insulin. Insulin is a hormone that helps regulate blood sugar levels. Managing type 2 diabetes involves following a healthy lifestyle, taking medication as prescribe…	OK : Introduction		Type 2 diabetes is indeed a lifelong condition. This means that once diagnosed, it requires ongoing management to keep blood glucose levels within a healthy range. Managing type 2 diabetes involves a combination of a healthy lifestyle, medication, and support from your diabetes healthcare team. It's important to take an active role in managing your condition to prevent complications and maintain …	Matched (Patient doc)	OK
Can diabetes (DMT2) be inherited?	Yes, having a family history of Type 2 diabetes increases a person's risk of developing the condition. This means that Type 2 diabetes can be inherited. It is important to encourage family members, such as siblings and adult children, to get checked for diabetes with their GP if there is a family history of the condition. By adopting a healthy lifestyle, including healthy eating, regular physical…	OK : Family : Page 7		The risk of developing Type 2 diabetes (T2DM) can indeed be influenced by family history. If someone has a family member, such as a parent or sibling, with T2DM, their chances of developing the condition may be higher. This suggests a genetic component to the disease. However, it's important to note that while genetics play a role, lifestyle factors are also significant. Adopting a healthy lifest…	Matched (Patient doc)	OK
Can stress affect my blood sugar levels?	Yes, stress can affect blood sugar levels in individuals with Type 2 diabetes. When you are stressed, your body releases hormones that can cause your blood sugar levels to rise. This is because stress triggers the release of glucose into the bloodstream to provide energy for the body's "fight or flight" response. Therefore, it's important for individuals with Type 2 diabetes to be aware of how st…	OK : High and low blood glucose levels, page 20		Stress can indeed affect your blood sugar levels. When you're stressed, your body releases hormones like cortisol and adrenaline, which can cause your blood glucose levels to rise. This is because these hormones trigger your liver to release more glucose into your bloodstream to provide energy for a "fight or flight" response. Managing stress is an important part of managing your diabetes. It's n…	Matched (Patient doc)	OK
Can type 2 diabetes cause frequent urination?	Yes, frequent urination can be a symptom of type 2 diabetes. When blood sugar levels are high, the kidneys work harder to filter the excess sugar out of the blood, leading to more urine production. This can result in increased frequency of urination. If you are experiencing frequent urination, especially accompanied by other symptoms like excessive thirst, fatigue, or unexplained weight loss, it'…	OK : Signs and Symptoms of Diabetes, page 7		Frequent urination can indeed be a symptom of type 2 diabetes. When blood glucose levels are high, the kidneys work harder to filter and absorb the excess sugar. If they can't keep up, the excess sugar is excreted into the urine, which draws more water, leading to more frequent urination. This is one of the common signs and symptoms of diabetes. If you are experiencing this symptom, it is importa…	Matched (Patient doc) But this is on page 7 not page 25	OK
Can type 2 diabetes cause dry mouth?	Yes, type 2 diabetes can cause dry mouth. Dry mouth, also known as xerostomia, can be a symptom of uncontrolled diabetes. High blood sugar levels in diabetes can lead to dry mouth as a result of dehydration. It is important to manage blood sugar levels effectively to help alleviate symptoms like dry mouth. This information was sourced from the document provided under the section "Type of Diabetes…	Page 14. (section referred to is actually in a table on page 11)		Type 2 diabetes can indeed cause dry mouth, a condition also known as xerostomia. This happens because high blood sugar levels can lead to decreased saliva production. Additionally, some medications used to manage diabetes can also contribute to dry mouth. Dry mouth can be uncomfortable and may increase the risk of dental issues, so it's important to manage it effectively. Drinking plenty of wate…		Not quite accurate - not incorrect, but misses that the sensation of dry mouth is likely to be due to a thirst that cant be quenched (from the excess urine output) erather than true xerostomia
Can type 2 diabetes affect my vision?	Type 2 diabetes can affect your vision by causing a condition known as diabetic eye disease or retinopathy. This occurs when the tiny blood vessels in the retina at the back of the eye are damaged due to high blood glucose levels over time. Diabetic retinopathy can lead to leaking and blockage of blood vessels in the retina, which can ultimately damage your sight. In the early stages, retinopathy…	OK : Eye disease, page 28		Type 2 diabetes can indeed affect your vision. This condition can lead to a specific type of eye disease known as diabetic retinopathy. Diabetic retinopathy occurs when the tiny blood vessels in the retina, which is the lining at the back of your eye, become damaged. This damage can cause the blood vessels to leak or become blocked, potentially harming your sight. It's important to note that the …	Matched (Patient doc)	OK
Does type 2 diabetes increase the chance of having a heart attack?	Yes, type 2 diabetes does increase the chance of having a heart attack. People with type 2 diabetes have an increased risk of developing lipid abnormalities, such as high LDL cholesterol, which is an independent risk factor for cardiovascular diseases like heart attacks. It is important for individuals with type 2 diabetes to manage their lipid levels by lowering LDL cholesterol, raising HDL chol…	OK : Heart Disease, page 29		Type 2 diabetes can indeed increase the risk of having a heart attack. This is because diabetes can lead to damage in the large blood vessels in the body, a condition known as macrovascular disease. This damage can result in heart attacks and strokes. Regular monitoring of blood pressure and cholesterol levels is crucial for people with diabetes to manage this risk. Elevated levels of LDL cholest…	Matched (Patient doc)	OK
Can type 2 diabetes affect my kidney?	Yes, type 2 diabetes can affect the kidneys. High blood glucose levels over time can damage the small blood vessels in the kidneys, causing them to work less efficiently. This condition is known as diabetic nephropathy. In the early stages of diabetic nephropathy, a person may not experience symptoms or feel unwell, so it is important to have kidney function checked regularly through blood and ur…	OK : page 20, but page 28 has a Kidney Disease section		Type 2 diabetes can indeed affect your kidneys. Over time, high blood glucose levels can damage the small blood vessels in the kidneys, causing them to work less efficiently. This condition is known as diabetic nephropathy. In the early stages, you might not experience any symptoms or feel unwell, which is why it's important to have your kidney function checked regularly through blood and urine t…	Matched (Patient doc)	OK
Can type 2 diabetes affect my nerves?	Yes, type 2 diabetes can affect your nerves, a condition known as diabetic neuropathy. This condition can cause numbness, tingling, or pain in the affected areas, usually starting in the feet and legs. It can also lead to problems with digestion, urination, and even sexual function. Managing your blood sugar levels effectively can help prevent or delay the onset of diabetic neuropathy. If you are…	OK : pages 47 - 49 : Painful Diabetic Peripheral Neuropathy		Type 2 diabetes can indeed affect your nerves, a condition known as diabetic neuropathy. This happens when prolonged high blood glucose levels cause damage to the nerves. There are different types of diabetic neuropathy, but one common form is peripheral neuropathy, which affects the nerves in your extremities, such as your feet and hands. Symptoms of peripheral neuropathy can include pain, tingl…	Matched (Patient doc and ICGP doc)	OK
Can type 2 diabetes cause sexual dysfunction?	Yes, type 2 diabetes can cause sexual dysfunction. One common type of sexual dysfunction in men with type 2 diabetes is erectile dysfunction. This is when a man has difficulty getting or maintaining an erection that is satisfactory for sexual intercourse. It is important for individuals with type 2 diabetes to discuss any sexual health concerns with their healthcare provider for appropriate manag…	OK : Erectile Dysfunction, page 49		Type 2 diabetes can indeed be associated with sexual dysfunction. For men, this often manifests as erectile dysfunction (ED), which is the inability to sustain an erection satisfactory for intercourse. This can be due to a variety of factors, including vascular disease, neuropathy (nerve damage), and hormonal imbalances such as low testosterone levels. For women, sexual dysfunction can also occur…	Matched (ICGP doc)	OK
Can type 2 diabetes increase the risk of stroke?	Yes, type 2 diabetes can increase the risk of stroke. Damage to the large blood vessels in the body, known as macrovascular disease, can be a complication of diabetes and can lead to heart attacks and strokes. It's important for individuals with diabetes to have their heart health regularly checked by monitoring blood pressure and cholesterol levels to reduce the risk of such complications. This …	OK : Heart Disease, page 29		Type 2 diabetes can indeed increase the risk of stroke. This is because diabetes can cause damage to the large blood vessels in the body, a condition known as macrovascular disease. This damage can lead to heart attacks and strokes. Regular monitoring of blood pressure and cholesterol levels is important for managing this risk. This information was found in the document "DIABETES IRELAND – Living…	Matched (Patient doc)	OK
Can type 2 diabetes cause ketoacidosis?	Yes, type 2 diabetes can cause a condition called ketoacidosis, but it is more common in type 1 diabetes. In type 2 diabetes, ketoacidosis can develop rapidly in less than a day and may not always be accompanied by ketones, especially when the onset is gradual (known as non-ketotic hyperglycemia). It is essential to monitor for ketones, assess hydration status, and seek immediate medical attentio…	OK : Hyperglycaemia, page 30	Yes, type 2 diabetes can cause ketoacidosis, although it is less common than in type 1 diabetes. The condition related to type 2 diabetes is known as hyperglycemic hyperosmolar state (HHS) or nonketotic hyperglycemic state, which is characterized by extreme blood sugar levels without significant ketosis. However, people with type 2 diabetes can still develop diabetic ketoacidosis (DKA) under cert…	Type 2 diabetes can indeed lead to a condition called diabetic ketoacidosis (DKA), although it is more commonly associated with type 1 diabetes. DKA occurs when the body starts breaking down fats at an excessive rate, producing ketones, which can lead to a dangerous buildup of acids in the bloodstream. However, it's important to note that DKA in type 2 diabetes is less common and may not always b…	Matched (ICGP doc)	the 'may not always be accompanied by ketones, especially if the onset is gradual. This condition is known as non-ketotic hyperglycaemia' should rbe removed (there are always ketones in DKA, this seems to be referring to another condition called hyperosmolar hyperglycaemic state.
Can type 2 diabetes affect my fertility or pregnancy?	Yes, type 2 diabetes can affect fertility and pregnancy. It is important for individuals with type 2 diabetes who are planning to have a baby to have good diabetes control before becoming pregnant. Diabetes can complicate pregnancy and is associated with less satisfactory outcomes for both the mother and the infant compared to those without diabetes. There is an increased risk of congenital malfo…	OK: Planning a Pregnancy When You Have Type 2 Diabetes (page 27) and ADVICE ON CONTRACEPTION (page 27)		Type 2 diabetes can indeed have an impact on both fertility and pregnancy. It's important to manage your diabetes well before and during pregnancy to ensure the best possible outcomes for both you and your baby. Fertility: Diabetes can affect your menstrual cycle and ovulation, which can make it more challenging to conceive. However, with good blood glucose control, many women with type 2 diabete…	Matched (Patient doc and ICGP doc)	OK
Can type 2 diabetes cause vision problems?	Yes, type 2 diabetes can cause vision problems. One of the complications of type 2 diabetes is diabetic eye disease, also known as retinopathy. This condition occurs when tiny blood vessels in the retina at the back of the eye are damaged. Diabetic retinopathy can lead to leaking and blockage of blood vessels in the retina, which can ultimately damage your sight. It is essential to attend regular…	OK : Eye disease, page 28		Type 2 diabetes can indeed cause vision problems. One of the main eye-related complications is diabetic retinopathy. This condition occurs when tiny blood vessels in the retina, which is the lining at the back of the eye, become damaged. The damage can cause these blood vessels to leak or become blocked, potentially leading to vision impairment or even blindness if not managed properly. It's impo…	Matched (Patient doc)	OK
Can type 2 diabetes affect my mental health?	Type 2 diabetes can have an impact on mental health in various ways. Some common emotional reactions that individuals with type 2 diabetes may experience include feelings of loss, anger, disbelief, fear, anxiety, and depression. - Feelings of loss: Some individuals may feel a sense of loss or that their life will never be the same again after being diagnosed with type 2 diabetes. - Anger: It's co…	OK: Recently Diagnosed with Diabetes (page 8)	This is interesting, I thought this would be tricky to capture, but seems fine	Type 2 diabetes can indeed affect your mental health. It's not uncommon for individuals with diabetes to experience a range of emotions and psychological challenges. According to the IDF Clinical Practice Recommendations, psychological aspects, particularly depression, can significantly impact treatment adherence and worsen the prognosis of diabetes. Screening for depression using tools like the …	Matched (Patient doc, ICGP doc, IDF doc)	OK
Can type 2 diabetes cause foot ulcers?	Yes, type 2 diabetes can cause foot ulcers. Foot ulcers are a common complication of diabetes, especially when there is nerve damage (neuropathy) and poor circulation. Callus formation can precede the development of a neuropathic ulcer in individuals with diabetes. It is essential to take care of your feet, wear proper footwear, and monitor for any signs of foot ulcers to prevent complications li…	OK : Footwear (page 44) and The Diabetic Foot (Appendix 5)		Type 2 diabetes can indeed lead to foot ulcers. This happens because diabetes can cause damage to the nerves (neuropathy) and blood vessels, which can reduce sensation in the feet and impair blood flow. This makes it easier for injuries to go unnoticed and harder for wounds to heal, increasing the risk of ulcers. Foot ulcers in people with type 2 diabetes are particularly concerning because they …	Matched (ICGP doc)	OK
Can type 2 diabetes cause skin problems?	Yes, type 2 diabetes can cause skin problems. High blood sugar levels in diabetes can lead to skin issues such as dry skin, itching, slow wound healing, and skin infections. It's important to manage blood sugar levels to help prevent these skin problems. Regularly checking your skin for any changes and maintaining good hygiene can also help in managing skin issues related to type 2 diabetes. This…	Not in this section. Only mentioned in the documents in the context of Footcare.		Type 2 diabetes can indeed cause skin problems. People with diabetes are more prone to skin conditions due to high blood glucose levels, which can affect the body's ability to fight off infections and can lead to poor circulation. Some common skin issues include bacterial infections, fungal infections, and itching. Additionally, diabetes can cause specific skin conditions such as diabetic dermopa…	General Info	OK
Can type 2 diabetes cause weight loss?	Type 2 diabetes can actually cause weight gain rather than weight loss. This is because when insulin is not working effectively in the body, glucose cannot enter the cells to be used for energy. As a result, the body may feel like it is starving and start breaking down muscle and fat for energy, leading to weight gain. However, in some cases, weight loss can occur if blood sugar levels are very h…	OK Dietary Advice for Patients, Appendix3, page 54	This is one of very few that is actually incorrect. The processes described lead to weight loss rather than gain (although when you start treatment, you may regain weight).	Type 2 diabetes can sometimes lead to weight loss, especially in the early stages of the condition. This can happen for a few reasons. When the body is unable to use insulin effectively, it may start to break down fat and muscle for energy, which can result in weight loss. Additionally, high blood sugar levels can lead to increased urination, causing the body to lose calories and fluids. However,…	Matched (IDF doc, ICGP doc)	However, it's important to note that weight loss is not a typical or healthy way to manage type 2 diabetes. This is difficult -this is true for unintentional weight loss, not explained by diet or exercise , and helathy weight loss is discussed accurately in the next sentence. this is difficult to convey at the best of times!
Can type 2 diabetes cause tingling or numbness in the hands and feet?	Yes, type 2 diabetes can cause tingling or numbness in the hands and feet. This is often due to nerve damage caused by high blood glucose levels over time. This condition is known as diabetic neuropathy. Symptoms may include tingling, numbness, pain, or a burning sensation in the hands or feet, which can be worse at night. It's important to contact your GP if you experience these symptoms as your…	OK : pages 47 - 49 : Painful Diabetic Peripheral Neuropathy		Type 2 diabetes can indeed cause tingling or numbness in the hands and feet. This condition is often due to a type of nerve damage called peripheral neuropathy, which is a common complication of diabetes. Peripheral neuropathy can lead to symptoms such as tingling, numbness, burning, or shooting pains, and these symptoms are often worse at night. If you are experiencing these symptoms, it is impo…	Matched (IDF doc, ICGP doc)	OK
Can type 2 diabetes cause memory problems?	Yes, type 2 diabetes can potentially cause memory problems. High blood glucose levels over a long period can affect various parts of the body, including the brain. Consistently high blood glucose levels can lead to complications that affect cognitive function, including memory. It's essential for individuals with type 2 diabetes to manage their blood glucose levels effectively to reduce the risk …	Memory not mentioned in either document	This is accurate, but not very relevant (the risk is small)	Type 2 diabetes can indeed be associated with memory problems. High blood glucose levels over long periods can lead to complications that affect various parts of the body, including the brain. This can potentially impact cognitive functions, such as memory. Additionally, factors like anxiety, depression, and acute illness, which are more prevalent in people with diabetes, can also influence cogni…	General Info	this is difficult. Technically accurate but only over a very long number of years, and only in a very small number of people. So,accurate, but not a good clinical message as irrelevant (yet very worrying) for most people
Can type 2 diabetes cause delayed wound healing?	Yes, type 2 diabetes can cause delayed wound healing. High blood sugar levels in diabetes can affect the blood vessels and nerves, leading to poor circulation and reduced sensation in the extremities. This can result in delayed wound healing, making it harder for the body to repair damaged tissue. It is important for individuals with type 2 diabetes to take extra care of their wounds and seek med…	There is no section "Delayed wound healing." on page 28	This is accurate in any case	Type 2 diabetes can indeed cause delayed wound healing. This happens because high blood sugar levels can impair various aspects of the body's natural healing process. For instance, high blood sugar can affect blood circulation, which is crucial for delivering nutrients and oxygen to the wound site. It can also impair the function of immune cells, making it harder for the body to fight off infecti…	General Info	OK
Can type 2 diabetes cause dental procedure complications?	Yes, type 2 diabetes can increase the risk of dental complications during procedures. Good dental care is important for individuals with diabetes as they are more susceptible to issues with their teeth and gums. Regular dental check-ups are advised for everyone, but especially for those with diabetes to help prevent complications. If you want more information on diabetes and oral health tips, you…	Information found in DIABTETS Ireland document : Dental, (page 34)		Type 2 diabetes can indeed lead to complications during dental procedures. People with diabetes are at a higher risk for infections, including gum disease, which can complicate dental treatments. Additionally, high blood sugar levels can impair healing, making recovery from dental procedures slower and more challenging. It's important to inform your dentist about your diabetes so they can take ne…	General Info	OK
Should I check my blood pressure regularly if I am diagnosed with type 2 diabetes?	Yes, it is important to regularly check your blood pressure if you are diagnosed with type 2 diabetes. When diabetes is diagnosed, it is recommended to review blood pressure control and the medications being used. Changes to the treatment should only be made if there is poor control or if the current drug treatment is not appropriate due to complications or other health issues related to diabetes…	This refers to a table on page 37 adjacent to "11"	This section is confusing; Changes to the treatment should only be made if there is poor control or if the current drug treatment is not appropriate due to complications or other health issues related to diabetes (such as microvascular complications or metabolic problems). I am not actually sure what this means. The rest is accurate	It's important to monitor your blood pressure regularly if you have been diagnosed with type 2 diabetes. High blood pressure is a significant risk factor for cardiovascular disease (CVD) and chronic kidney disease (CKD), which are common complications associated with diabetes. Guidelines suggest that maintaining a diastolic blood pressure (DBP) target of 80 mmHg is both achievable and safe for pe…	Matched (IDF doc Appendix 7, ICGP doc sec 7.1)	OK
Should I have regular eye examinations if I have type 2 diabetes?	Yes, it is recommended that all patients with type 2 diabetes have their eyes examined regularly. This is important for early detection of any potential eye complications related to diabetes. The National Diabetic Retinal Screening Programme provides regular eye checks for patients with diabetes to monitor their eye health. Early detection and intervention are key in managing any complications th…	OK : page 2, but also mentioned elsewhere		It's very important to have regular eye examinations if you have type 2 diabetes. According to the document "Living Well with Type 2 Diabetes" from Diabetes Ireland, all patients with diabetes should have their eyes examined at diagnosis and regularly thereafter. This is done through Diabetic RetinaScreen, the National Diabetic Retinal Screening Programme. Regular eye exams are crucial because th…	Matched (Patient doc)	OK
Can medications for type 2 diabetes treatment cause hypoglycemia?	Yes, some medications used to treat type 2 diabetes can cause hypoglycemia, which is low blood glucose levels. This can happen with medications like insulin injections and certain tablets. It's essential to check with your healthcare provider, such as your GP, nurse, or pharmacist, to see if the medications you are taking put you at risk of low blood glucose levels. Hypoglycemia can be dangerous,…	OK : page 21 (mentions medications and Hypo)		Medications for type 2 diabetes can indeed cause hypoglycemia, but not all of them do. Hypoglycemia, or low blood glucose levels, can be a side effect of certain diabetes medications, particularly insulin injections and some oral tablets. It's important to check with your GP, nurse, or pharmacist to see if the medications you are taking put you at risk of hypoglycemia. Hypoglycemia occurs when bl…	Matched (Patient doc)	OK
Can I get off my diabetic medications if I lose weight?	Yes, weight loss can sometimes lead to a reduction in the need for diabetic medications or even discontinuation of them. When individuals with type 2 diabetes lose weight through healthy lifestyle changes such as diet and exercise, their blood sugar levels may improve, requiring less medication to manage their condition. It's important to note that any changes to medication should always be discu…	This refers to page 39. Weight loss is mentioned on page 40	This is accurate	Losing weight can have a significant positive impact on managing type 2 diabetes, and in some cases, it may reduce the need for medication. Weight loss can improve your body's ability to use insulin and help control blood glucose levels. However, whether you can completely stop taking your diabetes medications depends on various factors, including how much weight you lose, how well your blood glu…	General Info	OK
Would having bariatric surgery cure my type 2 diabetes?	Bariatric surgery has been shown to significantly improve or even resolve type 2 diabetes in some cases, especially in individuals who are obese. However, it's important to note that not everyone with type 2 diabetes will need or benefit from bariatric surgery. Lifestyle changes, such as weight management through diet and exercise, are typically the first line of treatment for type 2 diabetes. Ba…	This information was not directly sourced from the documents provided.	This is not entirely inaccurate, but does miss some context that would be very important	Bariatric surgery can be a very effective treatment for type 2 diabetes (T2DM), but it's important to understand that it may not be a "cure" in the traditional sense. According to the IDF Clinical Practice Recommendations for managing Type 2 Diabetes in Primary Care (2017), a significant proportion of patients (up to 80%) may achieve diabetes remission when operated on early in the course of the …	Matched (IDF doc)	OK
How can I lower my chances of a heart attack or stroke if I have type 2 diabetes?	To lower your chances of a heart attack or stroke if you have type 2 diabetes, it is important to manage your lipid levels effectively. People with type 2 diabetes have an increased risk of lipid abnormalities, which can contribute to cardiovascular issues. Here are some key steps you can take: - Monitor Lipid Levels: Regularly check your LDL cholesterol, HDL cholesterol, and triglyceride levels.…	Combination of page 12 and page 29		Managing type 2 diabetes effectively can significantly lower your chances of a heart attack or stroke. Here are some key strategies: 1. Healthy Diet: Focus on a balanced diet that includes plenty of fruits, vegetables, whole grains, and lean proteins. Specifically, reducing your intake of saturated fats can help lower your risk of heart disease. Including oily fish like salmon, sardines, and mack…	Matched (ICGP p.40, p14,15)	OK
Is an artificial pancreas the same as an insulin pump?	An artificial pancreas is not the same as an insulin pump, although they are related. An insulin pump is a device that delivers insulin continuously throughout the day, mimicking the function of the pancreas. On the other hand, an artificial pancreas is a system that includes an insulin pump and a continuous glucose monitor that work together to automatically adjust insulin delivery based on gluc…	This refers to a Diagram on page 68 referring to Insulin	This is pretty accurate	An artificial pancreas and an insulin pump are related but not the same. An insulin pump is a device that delivers insulin continuously throughout the day to help manage blood glucose levels. It requires the user to manually adjust the insulin delivery based on their blood sugar readings, carbohydrate intake, and physical activity. On the other hand, an artificial pancreas is a more advanced syst…	General Info	this has dated a little - most insulin pumps now act as am 'artifical pancreas'. but not relevant for T2DM is a key point not covered
Can supplements cure my type 2 diabetes?	Supplements alone cannot cure type 2 diabetes. While some supplements may have benefits in managing certain aspects of diabetes, they are not a replacement for prescribed medication, a healthy diet, and regular exercise. It's important to consult with your healthcare provider before taking any supplements to ensure they are safe and appropriate for you. The focus for managing type 2 diabetes shou…	Diet is mentioned page 14 but "19" appears close to the text	This is not quite accurate. The answer really is no, which is an important message.	Supplements alone cannot cure type 2 diabetes. Managing type 2 diabetes typically involves a combination of lifestyle changes, such as diet and exercise, and sometimes medication. While some supplements may help support overall health or assist in managing blood sugar levels, they are not a substitute for a comprehensive diabetes management plan. It's important to focus on a balanced diet, regula…	General Info	Supplements alone cannot cure type 2 diabetes should really be supplements cannot cure T2DM
Do I need to follow a special diet for type 2 diabetes?	No, you do not need to follow a special diet for type 2 diabetes. The Department of Health recommends healthy eating guidelines for individuals with type 2 diabetes, which include eating regular meals, including starchy carbohydrate foods like bread, cereal, potato, rice, or pasta at each meal, and being aware of portion sizes. It is important to focus on healthy eating, exercise regularly, and a…	OK : Diet mentioned in those places.		You don't need to follow a special diet for type 2 diabetes. Instead, healthy eating guidelines recommended by the Department of Health can be very effective. These guidelines include: Eating regular meals. Including a starchy carbohydrate food such as bread, cereal, potato, rice, or pasta at each meal. Being aware of portion sizes. The goal is to keep your blood glucose, cholesterol, triglycerid…	Matched (Patient doc)	OK
Can I manage type 2 diabetes through lifestyle changes alone?	Type 2 diabetes can be managed well through lifestyle changes, such as following a healthy diet, engaging in regular physical activity, monitoring blood glucose levels, and maintaining a healthy weight. These lifestyle changes are essential for managing type 2 diabetes effectively. While medication and medical devices are available for treatment, the foundation for good diabetes care still revolv…	There isn't a section called "integrated care". "Type 2 Diabetes Risk Factors." is not on page 19	This is accurate	Managing type 2 diabetes (T2DM) through lifestyle changes alone is a topic with varying viewpoints. According to the IDF Clinical Practice Recommendations for managing Type 2 Diabetes in Primary Care, there is some controversy around this approach. Some guidelines suggest starting with lifestyle changes alone and postponing medication, only introducing it if lifestyle changes are not sufficient t…	Matched (IDF doc)	OK
Should I avoid food and drinks with sugar?	Yes, it is recommended to reduce sugar intake, especially sugary foods and drinks, as they can lead to weight gain and high blood glucose levels. It is advised to limit foods like chocolate, confectionery, biscuits, and cakes to 1-2 times per week. Instead, opt for sugar-free, low sugar, or diet options. It's also important to be cautious with sugary drinks like unsweetened juice, as they can eas…	Vague reference. "Dietary Advice for Patients" exists in appendix 3 (p.54)	Not quite accurate (although no too bad) Other questions in this spreadsheet answer this more accurately	It's understandable to have concerns about sugar intake when managing type 2 diabetes. Generally, it is recommended to limit foods and drinks with added sugars. Here are some key points to consider: High-Calorie and High-Sugar Foods: Foods like chocolate, confectionery, biscuits, and cakes are high in calories and can cause weight gain and high blood glucose levels. It's best to limit these to no…	Matched (ICGP Appendix 3)	OK
Is it necessary to quit smoking if I have type 2 diabetes?	Yes, individuals with type 2 diabetes should quit smoking. Quitting smoking can significantly improve diabetes control. Smoking can negatively impact the body's metabolic control, increase insulin resistance, and interfere with the action of insulin. Research has shown that smokers with diabetes have a higher risk of complications and premature death compared to non-smokers. It is important for h…	OK: Smoking (pages 39 - 40)		Quitting smoking is highly recommended if you have type 2 diabetes. Smoking can make it more difficult to manage your diabetes and can increase the risk of complications. Here are a few reasons why quitting smoking is beneficial: Improved Blood Sugar Control: Smoking can make it harder to control your blood sugar levels. Nicotine can increase insulin resistance, making it more challenging to mana…	General Info	The following is not relevant from a clinical perspective (and might cause some confusion)Enhanced Medication Effectiveness: Smoking can interfere with the effectiveness of some diabetes medications. By quitting, you may find that your medications work better, helping you to manage your condition more effectively.
Is it necessary to quit alcohol if I have type 2 diabetes?	It is generally recommended for individuals with type 2 diabetes to limit alcohol consumption or quit altogether. Alcohol can affect blood sugar levels and may interact with diabetes medications, potentially causing complications. It's important to discuss alcohol consumption with your healthcare provider to determine what is safe for you based on your individual health status and medication regi…	Not found on page 40 or nearby	This is accurate	It's understandable to have concerns about alcohol consumption when managing type 2 diabetes. The documents provided do not specifically address alcohol consumption for individuals with type 2 diabetes. However, general guidelines suggest that moderation is key. Drinking alcohol can affect your blood sugar levels and interact with diabetes medications. It's important to monitor how alcohol affect…	General Info	OK
Is it essential to maintain a healthy weight with type 2 diabetes?	Both the Irish College of General Practitioners and Diabetes Ireland stress the significance of attaining or sustaining a healthy weight as a crucial aspect of managing type 2 diabetes. This can be accomplished through a healthy balanced diet, regular physical activity, and consistently monitoring weight and BMI. It is essential to be mindful of carbohydrate foods and portion sizes, include regul…	OK: Diet addressed on both pages		Maintaining a healthy weight is indeed an important aspect of managing Type 2 diabetes. Weight management is considered the primary nutrition strategy for controlling blood glucose levels in individuals who are overweight or obese. This is because excess weight can make it more difficult for your body to use insulin effectively, which can lead to higher blood glucose levels. In addition to helpin…	Matched (ICGP)	OK
Should I have a yearly flu shot if I have type 2 diabetes?	Yes, individuals with type 2 diabetes should get a yearly flu shot. The American Diabetes Association (ADA) guidelines recommend that the flu vaccination is offered annually to all patients with diabetes. This is important because individuals with diabetes are at a higher risk of developing complications from the flu. Additionally, it is also recommended that individuals with diabetes should be o…	OK; But page 13 "For added protection:"	This is accurate	It's important to consider the benefits of getting a yearly flu shot if you have type 2 diabetes. The guidelines recommend that all patients with diabetes receive the flu vaccination annually. This is because individuals with diabetes may be at a higher risk for complications from the flu, so getting vaccinated can help protect your health. In addition to the flu shot, it's also advised to consid…	Matched but to ICGP doc page 13, not Diabetes ireland patient doc	OK
Should I receive the pneumococcal vaccine if I have type 2 diabetes?	Yes, if you have type 2 diabetes, it is recommended that you receive the pneumococcal vaccine. The American Diabetes Association (ADA) guidelines suggest that patients with diabetes should be offered the pneumococcal vaccine along with the flu vaccination annually to help protect their health. It is important to encourage adequate health protection, including vaccinations, especially before forei…	Travel is discussed on page 34		While the documents provided do not specifically mention the pneumococcal vaccine and its relation to type 2 diabetes, it is generally recommended for individuals with chronic conditions, including diabetes, to receive certain vaccinations. This is because people with diabetes may have a higher risk of complications from infections. It's always best to consult with your healthcare provider about …	General Info	OK
How often should I see my primary care provider or endocrinologist if I have type 2 diabetes?	Individuals with type 2 diabetes should see their primary care provider at least twice a year at 4-monthly intervals. They may also need to have at least one visit per year in secondary care for an annual review. However, the frequency of visits may vary based on the severity of diabetes-related complications. It is important to have regular check-ups to prevent, detect, and manage any complicati…	OK: Regular/On-going Care (page 4)	This is very precise and not quite right (a bit too definite), but to be fair this document was updated last week	Managing type 2 diabetes effectively involves regular visits to your healthcare providers. According to the documents provided: Primary Care Visits: You should see your primary care provider up to twice a year, at 4-monthly intervals. This regular review helps in the prevention, early detection, and management of complications associated with type 2 diabetes (IRISH COLLEGE OF GENERAL PRACTITIONER…	Matched (IDF doc, ICGP doc)	SImilar, this would probably give a different result if searche dnow, accurate for the time, but no longer
What is hemoglobin A1C test?	The Hemoglobin A1C test, often referred to as the HbA1c test, is a blood test that provides information about your average blood sugar levels over the past 2-3 months. It measures the percentage of hemoglobin that is coated with sugar (glycated hemoglobin). This test is important in managing type 2 diabetes because it gives an indication of how well your blood sugar levels have been controlled ov…	OK : Appears on page 3 "CRITERIA FOR DIAGNOSIS"		The hemoglobin A1C (HbA1c) test is a blood test that measures your average blood glucose (sugar) levels over the past 2 to 3 months. It does this by assessing the amount of glucose that is attached to hemoglobin, the protein in red blood cells that carries oxygen. For people with type 2 diabetes, the HbA1c test is crucial because it helps to monitor how well blood glucose levels are being control…	Matched (ICGP)	OK
What level of hemoglobin A1C is considered prediabetic?	The level of hemoglobin A1C considered prediabetic is usually between 39 to 47 mmol/mol (5.7% to 6.4%). It's important to note that these values may vary slightly depending on the guidelines followed by different healthcare providers. If you have a hemoglobin A1C level in this range, it indicates an increased risk of developing diabetes in the future. It's a signal to take preventive measures suc…	" section discussing A1C goal" not found	Reference not same as others- this is accurate	The information provided does not specifically address the hemoglobin A1C levels that are considered prediabetic. However, based on general knowledge, an A1C level between 5.7% and 6.4% is typically considered to indicate prediabetes. This range suggests that blood sugar levels are higher than normal but not yet high enough to be classified as diabetes. For more precise and personalized informati…	General Info	The % units are not used in adults in Ireland - mmol/mol are the unit here
Is it necessary to check my cholesterol levels regularly if I have type 2 diabetes?	Yes, individuals with type 2 diabetes should check their cholesterol levels regularly. This is because people with type 2 diabetes have an increased prevalence of lipid abnormalities, such as high LDL cholesterol levels, which are a risk factor for cardiovascular diseases. Monitoring cholesterol levels helps in assessing the risk of cardiovascular morbidity and mortality. Lowering LDL cholesterol…	Vague reference but Lipids are mentioned in the documents	this is too definite - there is some debate around this form various bodies. The figures are not wrong, but not how you would convey the risk in real life	Monitoring cholesterol levels is an important aspect of managing type 2 diabetes. People with diabetes are at a higher risk for heart disease, so keeping an eye on cholesterol can help in preventing complications. Regular check-ups with your healthcare provider can help ensure that your cholesterol levels are within a healthy range. While the documents provided do not specifically mention cholest…	Matched (to patient doc)	OK

## Sheet: Sheet2
Question	Content	Score
1. Can type 2 diabetes be prevented?	Appropriate	Matched (Patient)
2. Is type 2 diabetes a lifelong condition?	Appropriate	Matched (Patient)
3. Can diabetes (DMT2) be inherited?	Appropriate	Matched (Patient)
4. Can stress affect my blood sugar levels?	Appropriate	Matched (Patient)
5. Can type 2 diabetes cause changes in appetite?	Appropriate	Partly Matched (Patient)
6. Can type 2 diabetes cause frequent urination?	Appropriate	Matched (Patient)
7. Can type 2 diabetes cause dry mouth?	Appropriate	Partly Matched (Professional)
8. Can type 2 diabetes affect my vision?	Appropriate	Matched (Patient)
9. Does type 2 diabetes increase the risk of developing severe symptoms from COVID?	Appropriate	General
10. Does type 2 diabetes increase the chance of having a heart attack?	Appropriate	Matched (Patient)
11. Can type 2 diabetes affect my kidney?	Appropriate	Matched (Professional)
12. Can type 2 diabetes affect my nerves?	Appropriate	Matched (Professional)
13. Can type 2 diabetes cause sexual dysfunction?	Appropriate	Matched (Professional)
14. Can type 2 diabetes increase the risk of stroke?	Appropriate	Matched (Patient)
15. Can type 2 diabetes cause ketoacidosis?	Appropriate	Matched (Professional)
16. How is diabetic ketoacidosis diagnosed?	Appropriate	Matched (Professional)
17. Can type 2 diabetes affect my fertility or pregnancy?	Appropriate	Matched (Patient)
		Matched (Professional)
18. Can type 2 diabetes cause vision problems?	Appropriate	Matched (Patient)
19. Can type 2 diabetes affect my mental health?	Appropriate	Matched (Patient)
20. Can type 2 diabetes cause foot ulcers?	Appropriate	Matched (Professional)
21. Can type 2 diabetes cause skin problems?	Appropriate	Unmatched (Patient)
22. Can type 2 diabetes cause weight loss?	Inappropriate	Matched (Professional)
23. Can type 2 diabetes cause tingling or numbness in the hands and feet?	Appropriate	Matched (Professional)
24. Can type 2 diabetes cause memory problems?	Partly Inappropriate	Unmatched (Patient)	This is accurate, but not very relevant (the risk is small)
25. Can type 2 diabetes cause delayed wound healing?	Appropriate	Unmatched (Patient)
26. Can type 2 diabetes cause dental procedure complications?	Appropriate	Partly Matched (Professional)
27. Should I check my blood pressure regularly if I am diagnosed with type 2 diabetes?	Partly Inappropriate	Partly Matched (Professional)	This section is confusing; Changes to the treatment should only be made if there is poor control or if the current drug treatment is not appropriate due to complications or other health issues related to diabetes (such as microvascular complications or metabolic problems). I am not actually sure what this means. The rest is accurate
28. Should I have regular eye examinations if I have type 2 diabetes?	Appropriate	Matched (Patient)
29. Can medications for type 2 diabetes treatment cause hypoglycemia?	Appropriate	Matched (Patient)
30. Can I get off my diabetic medications if I lose weight?	Appropriate	Partly Matched (Professional)
31. Would having bariatric surgery cure my type 2 diabetes?	Inappropriate	General
32. How can I lower my chances of a heart attack or stroke if I have type 2 diabetes?	Appropriate	Matched (Patient)
33. Is an artificial pancreas the same as an insulin pump?	Partly Inappropriate	Partly Matched (Professional)	This is pretty accurate
34. Can supplements cure my type 2 diabetes?	Inappropriate	Partly Matched (Professional)
35. Do I need to follow a special diet for type 2 diabetes?	Appropriate	Matched (Professional)
36. Can I manage type 2 diabetes through lifestyle changes alone?	Appropriate	Unmatched (Professional)
37. Should I avoid food and drinks with sugar?	Partly Inappropriate	Unmatched (Professional)	Not quite accurate (although no too bad) Other questions in this spreadsheet answer this more accurately
38. Is it necessary to quit smoking if I have type 2 diabetes?	Appropriate	Matched (Patient)
39. Is it necessary to quit alcohol if I have type 2 diabetes?	Appropriate	Unmatched (Professional)
40. Is it essential to maintain a healthy weight with type 2 diabetes?	Appropriate	Matched (Patient)
		Matched (Professional)
41. Should I have a yearly flu shot if I have type 2 diabetes?	Appropriate	Partly Matched (Professional)
42. Should I receive the pneumococcal vaccine if I have type 2 diabetes?	Appropriate	Partly Matched (Patient)
43. How often should I see my primary care provider or endocrinologist if I have type 2 diabetes?	Partly Inappropriate	Matched (Professional)	This is very precise and not quite right (a bit too definite), but to be fair this document was updated last week
44. What is hemoglobin A1C test?	Appropriate	Matched (Professional)
45. What level of hemoglobin A1C is considered prediabetic?	Partly Inappropriate	Unmatched (Professional)	Reference not same as others- this is accurate
46. Is it necessary to check my cholesterol levels regularly if I have type 2 diabetes?	Partly Inappropriate	Unmatched	this is too definite - there is some debate around this form various bodies. The figures are not wrong, but not how you would convey the risk in real life
